# Supplementary material for: Exploring anxiety awareness during academic science examinations
Source: PLoS One. 2021 Dec 15;16(12):e0261167. doi: 10.1371/journal.pone.0261167 (PMC8673629; doi:10.1371/journal.pone.0261167)
Supplement: S1 File — (ZIP) [file pone.0261167.s012.zip]

Archive with 40 entries (40 files):
- S10dat.sav
- S11dat.sav
- S12dat.sav
- S13dat.sav
- S14dat.sav
- S15dat.sav
- S16dat.sav
- S17dat.sav
- S18dat.sav
- S19dat.sav
- S1dat.sav
- S20dat.sav
- S21dat.sav
- S22dat.sav
- S23dat.sav
- S24dat.sav
- S25dat.sav
- S26dat.sav
- S27dat.sav
- S28dat.sav
- S2dat.sav
- S30_PreGSE_pairedsample.sav
- S31_PostGSE_pairedsample.sav
- S32_PrePost_GSE_SUM.sav
- S33_Output_Pre_Post_GSE_pairedsamples.spv
- S34_Output_Pre_GSE.spv
- S35_Output_Post_GSE.spv
- S3dat.sav
- S41_pre_PHCC.sav
- S42_post_PHCC.sav
- S43_pre_post_sum_PHCC.sav
- S44_Output_Pre_Post_PHCC.spv
- S45_Output_Pre_PHCC.spv
- S46_Output_Post_PHCC.spv
- S4dat.sav
- S5dat.sav
- S6dat.sav
- S7dat.sav
- S8dat.sav
- S9dat.sav
